# Supplementary material for: A Jeopardy-Style Review Game Using Team Clickers
Source: MedEdPORTAL. 2016 Oct 25;12:10485. doi: 10.15766/mep_2374-8265.10485 (PMC6440408; doi:10.15766/mep_2374-8265.10485)
Supplement: Supplementary file 1 — A. Review Game Blank Template.ppt B. Review Game Instructional Guide.ppt C. Review Game Example Template.ppt D. Review Game Participant List.xlsx [file mep-12-10485-s001.zip]

Archive with 5 entries (5 files):
- D. Review Game Participant List.xlsx
- _Educational Summary Report_10485.pdf
- A. Review Game Blank Template.ppt
- B. Review Game Instructional Guide.ppt
- C. Review Game Example Template.ppt
