# Supplementary material for: A Jeopardy-Style Review Game Using Team Clickers
Source: MedEdPORTAL. 2016 Oct 25;12:10485. doi: 10.15766/mep_2374-8265.10485 (PMC6440408; doi:10.15766/mep_2374-8265.10485)
Supplement: Supplementary file 1 — A. Review Game Blank Template.ppt B. Review Game Instructional Guide.ppt C. Review Game Example Template.ppt D. Review Game Participant List.xlsx [file mep-12-10485-s001.zip › D. Review Game Participant List.xlsx]

## Sheet: Sheet1
27856	TEAM 1
2599A	TEAM 2
0258FE	TEAM 3
25891	TEAM 4
56A558	TEAM 5
56A467	TEAM 6
25973	TEAM 7
56A4FD	TEAM 8
25873	TEAM 9
90BAC3	TEAM 10
02584D	TEAM 11
26854E	TEAM 12
268552	TEAM 13
26862E	TEAM 14
2685A4	TEAM 15
268619	TEAM16
268550	TEAM 17
2685F0	TEAM 18
26863E	TEAM 19
